# Supplementary material for: Oncologic Outcomes After ABO-Incompatible Versus Compatible Living Donor Liver Transplantation for Hepatocellular Carcinoma: A Systematic Review and Meta-Analysis
Source: Cancers (Basel). 2026 May 22;18(11):1687. doi: 10.3390/cancers18111687 (PMC13255586; doi:10.3390/cancers18111687)
Supplement: Supplementary file 1 [file cancers-18-01687-s001.zip]

Archive with 1 entries (1 files):
- cancers-4289054-supplementary.pdf
